# Supplementary material for: Inducible expression of immediate early genes is regulated through dynamic chromatin association by NF45/ILF2 and NF90/NF110/ILF3
Source: PLoS One. 2019 Apr 25;14(4):e0216042. doi: 10.1371/journal.pone.0216042 (PMC6483252; doi:10.1371/journal.pone.0216042)
Supplement: S1 Table — (XLS) [file pone.0216042.s001.xls]

## Sheet: IEG_gene_list
accession	gene symbol
NM_001901	CTGF
NM_006186	NR4A2
NM_001554	CYR61
NM_004417	DUSP1
NM_006732	FOSB
NM_005252	FOS
NM_002135	NR4A1
NM_000600	IL6
U12767	NF4A3
NM_001964	EGR1
NM_003407	ZFP36
NM_004430	EGR3
NM_002229	JUNB
NM_004024	ATF3
NM_004414	DSCR1
AJ420542
NM_002090	GRO3
NM_003670	BHLHB2
NM_004419	DUSP5
NM_005261	GEM
NM_006931	SLC2A3
NM_002658	PLAU
NM_020529	NFKBIA
NM_052815	IER3
NM_005627	SGK
AL117595
NM_001300	COPEB
NM_015675	GADD45B
NM_005655	TIEG
NM_031419	MAIL
M60502	FLG
BC017197	MCL1
NM_002053	GBP1
NM_002228	JUN
NM_014851	KIAA0469
NM_006290	TNFAIP3
NM_005195	CEBPD
NM_020307	LOC57018
NM_001945	DTR
NM_025195	C8FW
NM_000527	LDLR
AK027071	TSC22
NM_001993	F3
NM_002982	SCYA2
NM_001946	DUSP6
NM_003131	SRF
NM_033027	AXUD1
NM_021127	PMAIP1
U07802	ZFP36L2

## Sheet: IEG_prom_BED
chrom	chromStart	chromEnd	name	score	strand
chr1	6662929	6663929	uc001aoa.3_up_1000_chr1_6662930_r	0	-
chr1	59249785	59250785	uc001cze.3_up_1000_chr1_59249786_r	0	-
chr1	86045443	86046443	uc001dle.3_up_1000_chr1_86045444_f	0	+
chr1	89531043	89532043	uc001dmx.2_up_1000_chr1_89531044_r	0	-
chr1	95007413	95008413	uc001dqr.3_up_1000_chr1_95007414_r	0	-
chr1	6659871	6660871	uc009vme.3_up_1000_chr1_6659872_r	0	-
chr2	157189287	157190287	uc002tyx.4_up_1000_chr2_157189288_r	0	-
chr2	157189287	157190287	uc002tyz.4_up_1000_chr2_157189288_r	0	-
chr2	157189287	157190287	uc010zcf.2_up_1000_chr2_157189288_r	0	-
chr2	157186700	157187700	uc021vri.1_up_1000_chr2_157186701_r	0	-
chr3	5020096	5021096	uc003bqf.3_up_1000_chr3_5020097_f	0	+
chr3	39195102	39196102	uc003cjg.3_up_1000_chr3_39195103_r	0	-
chr3	39196053	39197053	uc003cjh.3_up_1000_chr3_39196054_r	0	-
chr3	101567357	101568357	uc003dvp.3_up_1000_chr3_101567358_f	0	+
chr3	101567357	101568357	uc003dvq.3_up_1000_chr3_101567358_f	0	+
chr3	156878482	156879482	uc003fbd.1_up_1000_chr3_156878483_r	0	-
chr3	156878482	156879482	uc003fbf.3_up_1000_chr3_156878483_r	0	-
chr4	74904490	74905490	uc003hhl.3_up_1000_chr4_74904491_r	0	-
chr5	137800180	137801180	uc003ldb.1_up_1000_chr5_137800181_f	0	+
chr5	139726188	139727188	uc003lfi.3_up_1000_chr5_139726189_r	0	-
chr5	172197634	172198634	uc003mbu.2_up_1000_chr5_172197635_r	0	-
chr5	172198203	172199203	uc003mbv.2_up_1000_chr5_172198204_r	0	-
chr6	43137919	43138919	uc003oui.3_up_1000_chr6_43137920_f	0	+
chr6	132272518	132273518	uc003qcz.3_up_1000_chr6_132272519_r	0	-
chr6	134496034	134497034	uc003qen.4_up_1000_chr6_134496035_r	0	-
chr6	138187324	138188324	uc003qhr.4_up_1000_chr6_138187325_f	0	+
chr6	138187723	138188723	uc003qhs.4_up_1000_chr6_138187724_f	0	+
chr6	43139127	43140127	uc011dvf.2_up_1000_chr6_43139128_f	0	+
chr6	134496034	134497034	uc011ecu.2_up_1000_chr6_134496035_r	0	-
chr7	22765765	22766765	uc003svj.4_up_1000_chr7_22765766_f	0	+
chr7	22765765	22766765	uc011jyo.1_up_1000_chr7_22765766_f	0	+
chr7	22765765	22766765	uc011jyp.1_up_1000_chr7_22765766_f	0	+
chr7	22765818	22766818	uc011jyq.1_up_1000_chr7_22765819_f	0	+
chr8	22550815	22551815	uc003xcm.1_up_1000_chr8_22550816_r	0	-
chr8	48650726	48651726	uc003xqh.1_up_1000_chr8_48650727_r	0	-
chr8	95274547	95275547	uc003ygj.3_up_1000_chr8_95274548_r	0	-
chr8	126441562	126442562	uc003yrx.3_up_1000_chr8_126441563_f	0	+
chr8	126444942	126445942	uc010mdn.3_up_1000_chr8_126444943_f	0	+
chr8	103667983	103668983	uc011lhk.1_up_1000_chr8_103667984_r	0	-
chr8	126443509	126444509	uc011lis.2_up_1000_chr8_126443510_f	0	+
chr10	3827473	3828473	uc001iha.3_up_1000_chr10_3827474_r	0	-
chr10	75669861	75670861	uc001jwa.3_up_1000_chr10_75669862_f	0	+
chr10	75669917	75670917	uc001jwb.3_up_1000_chr10_75669918_f	0	+
chr10	75669917	75670917	uc001jwc.3_up_1000_chr10_75669918_f	0	+
chr10	112256624	112257624	uc001kzd.3_up_1000_chr10_112256625_f	0	+
chr12	8088892	8089892	uc001qtr.3_up_1000_chr12_8088893_r	0	-
chr12	52444185	52445185	uc001rzs.3_up_1000_chr12_52444186_f	0	+
chr12	89746296	89747296	uc001tay.3_up_1000_chr12_89746297_r	0	-
chr14	35873960	35874960	uc001wtf.4_up_1000_chr14_35873961_r	0	-
chr14	75744480	75745480	uc001xrn.3_up_1000_chr14_75744481_f	0	+
chr14	75745345	75746345	uc010asi.3_up_1000_chr14_75745346_f	0	+
chr14	75744480	75745480	uc010tva.2_up_1000_chr14_75744481_f	0	+
chr17	32581295	32582295	uc002hhy.3_up_1000_chr17_32581296_f	0	+
chr18	57566191	57567191	uc002lic.2_up_1000_chr18_57566192_f	0	+
chr19	2475122	2476122	uc002lwb.2_up_1000_chr19_2475123_f	0	+
chr19	2475353	2476353	uc002lwc.1_up_1000_chr19_2475354_f	0	+
chr19	11199037	11200037	uc002mqk.4_up_1000_chr19_11199038_f	0	+
chr19	12901309	12902309	uc002mvc.3_up_1000_chr19_12901310_f	0	+
chr19	39896486	39897486	uc002olh.2_up_1000_chr19_39896487_f	0	+
chr19	45970252	45971252	uc002pbx.4_up_1000_chr19_45970253_f	0	+
chr19	11200274	11201274	uc021upd.1_up_1000_chr19_11200275_f	0	+
chr21	35987382	35988382	uc002yue.3_up_1000_chr21_35987383_r	0	-

## Sheet: D-PRG_gene_list
accession	gene symbol
NM_012242	DKK1
AB058761	KIAA1858
BC018130	F2RL1
NM_014000	VCL
NM_002999	SDC4
AF438313	RIS1
NM_005415	SLC20A1
AK021874
NM_005239	ETS2
BC010039	CLP
AB046797	KIAA1577
AK025736	HMGCS1
NM_017745	FLJ20285
NM_002756	MAP2K3
NM_031476	DKFZP434B044
NM_016357	EPLIN
NM_025225	DJ796I17.1
NM_015001	SHARP
NM_005542	INSIG1
X65644	HIVEP2
NM_016081	KIAA0992
NM_014755	TRIP-Br2
NM_006291	TNFAIP2
AB033053	ZNF295
AL162070	CORO1c
NM_000859	HMGCR
NM_004973	JMJ
NM_001069	TUBB
NM_003463	PTP4A1
AF104032	SLC7A5
NM_001845	COL4A1
AB028976	KIAA1053
NM_005746	PBEF
NM_053056	CCND1
NM_002996	SCYD1
NM_000930	PLAT
NM_004431	EPHA2
NM_003238	TGFB2
NM_018192	FLJ10718
NM_004728	DDX21
X66087	MYBL1
NM_006528	TFPI2
NM_006350	FST
NM_004165	RRAD
NM_000636	SOD2
NM_004105	EFEMP1
AK001362	ESDN
NM_003358	UGCG
NM_002522	NPTX1
NM_001233	CAV2
BC017102
NM_032181	FLJ13391
NM_006851	RTVP1
NM_000935	PLOD2
NM_001753	CAV1
NM_001530	HIF1A
NM_024590	FLJ23548
NM_033138	CALD1

## Sheet: D-PRG_prom_BED
chrom	chromStart	chromEnd	name	score	strand
chr1	16173358	16174358	uc001axk.1_up_1000_chr1_16173359_f	0	+
chr1	16482582	16483582	uc001aya.2_up_1000_chr1_16482583_r	0	-
chr1	218517675	218518675	uc001hlm.3_up_1000_chr1_218517676_f	0	+
chr1	16199609	16200609	uc010obp.1_up_1000_chr1_16199610_f	0	+
chr1	16482582	16483582	uc010oca.2_up_1000_chr1_16482583_r	0	-
chr2	64881046	64882046	uc002sde.2_up_1000_chr2_64881047_r	0	-
chr2	75788407	75789407	uc002snj.1_up_1000_chr2_75788408_r	0	-
chr2	75796848	75797848	uc002snk.1_up_1000_chr2_75796849_r	0	-
chr2	113402433	113403433	uc002tib.3_up_1000_chr2_113402434_f	0	+
chr2	113412964	113413964	uc002tic.1_up_1000_chr2_113412965_f	0	+
chr2	64864005	64865005	uc021viq.1_up_1000_chr2_64864006_r	0	-
chr3	145879282	145880282	uc003evs.1_up_1000_chr3_145879283_r	0	-
chr3	189838908	189839908	uc011bsk.2_up_1000_chr3_189838909_r	0	-
chr4	114900878	114901878	uc003ibq.1_up_1000_chr4_114900879_r	0	-
chr4	169417216	169418216	uc003iru.3_up_1000_chr4_169417217_f	0	+
chr4	114900248	114901248	uc010imu.1_up_1000_chr4_114900249_r	0	-
chr4	114900803	114901803	uc010imv.1_up_1000_chr4_114900804_r	0	-
chr5	43294970	43295970	uc003jnp.5_up_1000_chr5_43294971_r	0	-
chr5	52775263	52776263	uc003jpc.3_up_1000_chr5_52775264_f	0	+
chr5	74631992	74632992	uc003kdp.3_up_1000_chr5_74631993_f	0	+
chr5	74631153	74632153	uc011cst.2_up_1000_chr5_74631154_f	0	+
chr6	3156482	3157482	uc003mvb.3_up_1000_chr6_3156483_r	0	-
chr6	3157783	3158783	uc003mvc.3_up_1000_chr6_3157784_r	0	-
chr6	15245205	15246205	uc003nbj.4_up_1000_chr6_15245206_f	0	+
chr6	64230650	64231650	uc003pek.3_up_1000_chr6_64230651_f	0	+
chr6	64280919	64281919	uc003pel.3_up_1000_chr6_64280920_f	0	+
chr6	160114353	160115353	uc003qsi.1_up_1000_chr6_160114354_r	0	-
chr7	93520303	93521303	uc003umy.2_up_1000_chr7_93520304_r	0	-
chr7	105925638	105926638	uc003vdq.3_up_1000_chr7_105925639_r	0	-
chr7	105925638	105926638	uc003vdr.1_up_1000_chr7_105925639_r	0	-
chr7	116138654	116139654	uc003vid.3_up_1000_chr7_116138655_f	0	+
chr7	116163838	116164838	uc003vif.2_up_1000_chr7_116163839_f	0	+
chr7	134463163	134464163	uc003vrz.3_up_1000_chr7_134463164_f	0	+
chr7	134616738	134617738	uc003vse.3_up_1000_chr7_134616739_f	0	+
chr7	155088485	155089485	uc003wly.3_up_1000_chr7_155088486_f	0	+
chr8	42065194	42066194	uc003xos.2_up_1000_chr8_42065195_r	0	-
chr8	42050729	42051729	uc010lxg.1_up_1000_chr8_42050730_r	0	-
chr8	42065194	42066194	uc011lcm.1_up_1000_chr8_42065195_r	0	-
chr8	42065194	42066194	uc011lcn.1_up_1000_chr8_42065195_r	0	-
chr9	114658205	114659205	uc004bft.3_up_1000_chr9_114658206_f	0	+
chrX	39956719	39957719	uc004dem.4_up_1000_chrX_39956720_r	0	-
chr10	54073040	54074040	uc001jjr.3_up_1000_chr10_54073041_f	0	+
chr10	70714878	70715878	uc001jov.2_up_1000_chr10_70714879_f	0	+
chr10	75756871	75757871	uc001jwd.3_up_1000_chr10_75756872_f	0	+
chr11	69454872	69455872	uc001opa.3_up_1000_chr11_69454873_f	0	+
chr12	50677353	50678353	uc001rwj.4_up_1000_chr12_50677354_r	0	-
chr12	75873512	75874512	uc001sxs.3_up_1000_chr12_75873513_f	0	+
chr13	110959496	110960496	uc001vqw.4_up_1000_chr13_110959497_r	0	-
chr14	62161118	62162118	uc001xfq.2_up_1000_chr14_62161119_f	0	+
chr14	62161118	62162118	uc001xfs.2_up_1000_chr14_62161119_f	0	+
chr14	103591663	103592663	uc001ymm.1_up_1000_chr14_103591664_f	0	+
chr16	57405413	57406413	uc002eli.3_up_1000_chr16_57405414_f	0	+
chr16	66959439	66960439	uc002eqo.2_up_1000_chr16_66959440_r	0	-
chr16	84852586	84853586	uc002fim.2_up_1000_chr16_84852587_f	0	+
chr16	84852586	84853586	uc002fin.4_up_1000_chr16_84852587_f	0	+
chr16	84852586	84853586	uc010voh.1_up_1000_chr16_84852587_f	0	+
chr17	21186967	21187967	uc002gyt.3_up_1000_chr17_21186968_f	0	+
chr17	78450404	78451404	uc002jyp.1_up_1000_chr17_78450405_r	0	-
chr17	21190347	21191347	uc021tsq.1_up_1000_chr17_21190348_f	0	+
chr17	21197986	21198986	uc021tsr.1_up_1000_chr17_21197987_f	0	+
chr20	43977064	43978064	uc002xnu.3_up_1000_chr20_43977065_r	0	-
chr21	40176754	40177754	uc002yxg.4_up_1000_chr21_40176755_f	0	+
chr22	44318618	44319618	uc003bei.1_up_1000_chr22_44318619_f	0	+

## Sheet: SRG_gene_list
accession	gene symbol
NM_001730	KLF5
AK025586
NM_013989	DIO2
NM_033035	TSLP
AL157488
NM_013246	CLC
AF070606
NM_015400	DKFZP586N0721
NM_016651	LOC51339
NM_002006	FGF2
NM_002185	IL7R
AB020716	KIAA0909
AL049969
AK026116
NM_005098	MSC
AB033025	KIAA1199
NM_001450	FHL2
U68494
NM_002422	MMP3
NM_002427	MMP13
NM_032943	SYTL2
NM_001634	AMD1
NM_024582	FLJ23056
NM_001850	COL8A1
AK055649
BC006367

## Sheet: SRG_prom_BED
chrom	chromStart	chromEnd	name	score	strand
chr2	106015681	106016681	uc002tcy.3_up_1000_chr2_106015682_r	0	-
chr3	99356439	99357439	uc003dtg.2_up_1000_chr3_99356440_f	0	+
chr4	123746862	123747862	uc003iev.1_up_1000_chr4_123746863_f	0	+
chr4	126368615	126369615	uc003ifi.1_up_1000_chr4_126368616_f	0	+
chr4	126236566	126237566	uc003ifj.4_up_1000_chr4_126236567_f	0	+
chr4	126314090	126315090	uc011cgp.2_up_1000_chr4_126314091_f	0	+
chr5	35855976	35856976	uc003jjs.4_up_1000_chr5_35855977_f	0	+
chr5	110406389	110407389	uc003kpb.2_up_1000_chr5_110406390_f	0	+
chr6	111194986	111195986	uc003puk.1_up_1000_chr6_111194987_f	0	+
chr8	72756731	72757731	uc003xyx.1_up_1000_chr8_72756732_r	0	-
chr11	67141206	67142206	uc001okq.3_up_1000_chr11_67141207_r	0	-
chr11	85469157	85470157	uc001pbf.4_up_1000_chr11_85469158_r	0	-
chr11	102714342	102715342	uc001phj.1_up_1000_chr11_102714343_r	0	-
chr11	102826463	102827463	uc001phl.3_up_1000_chr11_102826464_r	0	-
chr11	85448699	85449699	uc010rtf.2_up_1000_chr11_85448700_r	0	-
chr11	85522178	85523178	uc010rti.2_up_1000_chr11_85522179_r	0	-
chr13	73628113	73629113	uc001vjd.3_up_1000_chr13_73628114_f	0	+
chr13	73632141	73633141	uc001vje.3_up_1000_chr13_73632142_f	0	+
chr14	59103756	59104756	uc001xdw.3_up_1000_chr14_59103757_f	0	+
chr14	80677970	80678970	uc021rxb.1_up_1000_chr14_80677971_r	0	-
chr20	49639617	49640617	uc002xwb.3_up_1000_chr20_49639618_r	0	-
